# Supplementary material for: Investigation of the “Antigen Hook Effect” in Lateral Flow Sandwich Immunoassay: The Case of Lumpy Skin Disease Virus Detection
Source: Biosensors (Basel). 2022 Sep 8;12(9):739. doi: 10.3390/bios12090739 (PMC9496205; doi:10.3390/bios12090739)
Supplement: Supplementary file 1 [file biosensors-12-00739-s001.zip]

Archive with 1 entries (1 files):
- biosensors-1865991-supplementary.pdf
